# Supplementary material for: Characterization of the brain virome in human immunodeficiency virus infection and substance use disorder
Source: PLoS One. 2024 Apr 17;19(4):e0299891. doi: 10.1371/journal.pone.0299891 (PMC11023569; doi:10.1371/journal.pone.0299891)
Supplement: S1 Table — Table showing the NCBI accession number for each reference sequence, the viral name, total genome length, genome length which is covered by ViroFind probes, and the calculated percent of the genome which is covered by the probes. (XLSX) [file pone.0299891.s002.xlsx]

## Sheet: S0832203_Covered
Sequence ID	Virus		Sequence or Genome Length	Sequence Length covered	Percent of Sequence Covered
NC_001434.1	Hepatitis E virus,complete genome"		7176	7176	1
NC_003417.1	Mayaro virus,complete genome"		11411	11411	1
NC_003443.1	Human parainfluenza virus 2,complete genome"		15646	15646	1
NC_003461.1	Human parainfluenza virus 1,complete genome"		15600	15600	1
NC_003635.1	Modoc virus,complete genome"		10600	10600	1
NC_003676.1	Apoi virus,genome"		10116	10116	1
NC_003675.1	Rio Bravo virus,genome"		10140	10140	1
NC_003687.1	Powassan virus,complete genome"		10839	10839	1
NC_003690.1	Langat virus,complete genome"		10943	10943	1
NC_001436.1	Human T-lymphotropic virus 1,complete genome"		8507	8507	1
NC_003790.1	Chicken astrovirus,complete genome"		6927	6927	1
NC_003899.1	Eastern equine encephalitis virus,complete genome"		11675	11675	1
NC_003908.1	Western equine encephalomyelitis virus,complete genome"		11484	11484	1
NC_003977.1	Hepatitis B virus,complete genome"		3215	3215	1
NC_003990.1	Avian encephalomyelitis virus,complete genome"		7055	7055	1
NC_003996.1	Tamana bat virus,genome"		10053	10053	1
NC_004074.1	Tioman virus,complete genome"		15522	15522	1
NC_004102.1	Hepatitis C virus genotype 1,complete genome"		9646	9646	1
NC_004104.1	Human papillomavirus type 90,complete genome"		8033	8033	1
NC_001437.1	Japanese encephalitis virus,genome"		10976	10976	1
NC_004119.1	Montana myotis leukoencephalitis virus,complete genome"		10690	10690	1
NC_004158.1	Dugbe virus segment M,complete sequence"		18859	4888	0.259187
NC_004161.1	Reston ebolavirus isolate Reston virus/M.fascicularis-tc/USA/1989/Philippines89-Pennsylvania,complete genome"		18891	18891	1
NC_004294.1	Lymphocytic choriomeningitis virus segment S,complete sequence"		10056	3376	0.33572
NC_004293.1	Tacaribe virus segment S,complete sequence"		10534	3432	0.325802
NC_004295.1	Human erythrovirus V9,complete genome"		5028	5028	1
NC_001442.1	Bovine polyomavirus,complete genome"		4697	4697	1
NC_004355.1	Alkhurma virus,complete genome"		10685	10685	1
NC_004451.1	Simian sapelovirus 1,complete genome"		8126	8126	1
NC_004455.1	Simian immunodeficiency virus SIV-mnd 2,complete genome"		9518	9518	1
NC_004500.1	Human papillomavirus type 92,complete genome"		7461	7461	1
NC_004162.2	Chikungunya virus,complete genome"		11826	11826	1
NC_001505.2	Murine pneumotropic virus,complete genome"		4754	4754	1
NC_002076.2	Torque teno virus 1,complete genome"		3852	3852	1
NC_004713.1	LuIII virus,complete genome"		5135	5135	1
NC_004718.3	SARS coronavirus,complete genome"		29751	29751	1
NC_001449.1	Venezuelan equine encephalitis virus,complete genome"		11444	11444	1
NC_004800.1	Goose hemorrhagic polyomavirus,complete genome"		5256	5256	1
NC_005036.1	Goose paramyxovirus SF02,complete genome"		15192	15192	1
NC_005039.1	Yokose virus,complete genome"		10857	10857	1
NC_005062.1	Omsk hemorrhagic fever virus,complete genome"		10787	10787	1
NC_005064.1	Kamiti River virus,complete genome"		11375	11375	1
NC_005081.1	Junin virus segment S,complete genome"		10525	3411	0.324086
NC_005078.1	Machupo virus segment S,complete genome"		10635	3439	0.323366
NC_005077.1	Guanarito virus segment S,complete genome"		10424	3343	0.320702
NC_005147.1	Human coronavirus OC43,complete genome"		30738	30738	1
NC_001454.1	Human adenovirus F,complete genome"		34214	34214	1
NC_005219.1	Hantaan virus,complete genome"		11845	3616	0.305276
NC_005234.1	Dobrava virus segment M,complete sequence"		11840	3635	0.30701
NC_005237.1	Seoul virus segment M,complete sequence"		11950	3651	0.305523
NC_005283.1	Dolphin morbillivirus,complete genome"		15702	15702	1
NC_005339.1	Mossman virus,complete genome"		16650	16650	1
NC_001457.1	Human papillomavirus type 4,complete genome"		7353	7353	1
NC_005084.2	Fer-de-lance virus,complete genome"		15378	15378	1
AY528864.1	Macaca fuscata rhadinovirus		131217	30877	0.235312
NC_004148.2	Human metapneumovirus,complete genome"		13335	13335	1
NC_010624.1	Sapovirus Mc10,complete genome"		7458	7458	1
NC_005831.2	Human coronavirus NL63,complete genome"		27553	27553	1
NC_005134.2	Human papillomavirus type 96,complete genome"		7438	7438	1
NC_006144.1	Simian adenovirus 3,complete genome"		34246	34246	1
NC_006152.1	Adeno-associated virus 5,complete genome"		4642	4642	1
NC_001458.1	Human papillomavirus type 63,complete genome"		7348	7348	1
NC_001716.2	Human herpesvirus 7,complete genome"		152640	143280	0.938679
NC_006260.1	Adeno-associated virus - 7,complete genome"		4721	4721	1
NC_006261.1	Adeno-associated virus - 8,complete genome"		4393	4393	1
NC_006269.1	Sapovirus Hu/Dresden/pJG-Sap01/DE,complete genome"		7429	7429	1
NC_006320.1	Toscana virus segment M,complete sequence"		12488	4215	0.337524
NC_006308.1	Influenza C virus (C/Ann Arbor/1/50) segment 2,complete sequence"		12555	2265	0.180406
NC_006447.1	Pichinde virus,complete genome"		10416	3419	0.328245
NC_006429.1	Mokola virus,complete genome"		11940	11940	1
NC_001460.1	Human adenovirus A,complete genome"		34125	34125	1
NC_006432.1	Sudan ebolavirus isolate Sudan virus/H.sapiens-tc/UGA/2000/Gulu-808892,complete genome"		18875	18875	1
NC_006428.1	Simian virus 41,complete genome"		15450	15450	1
NC_006430.1	Parainfluenza virus 5,complete genome"		15246	15246	1
NC_006296.2	Rinderpest virus (strain Kabete O),complete genome"		15882	15882	1
NC_006558.1	Getah virus,complete genome"		11597	11597	1
NC_006551.1	Usutu virus,complete genome"		11066	11066	1
NC_006554.1	Sapovirus C12 strain C12		7476	7356	0.983949
NC_006573.1	Mopeia Lassa reassortant 29 segment S,complete genome"		10673	3402	0.318748
NC_006575.1	Mopeia virus AN20410 segment S,complete genome"		10698	3427	0.32034
NC_001463.1	Caprine arthritis-encephalitis virus,complete genome"		9189	9189	1
NC_006579.1	Pneumonia virus of mice J3666,complete genome"		14885	14885	1
NC_006879.1	Simian adenovirus 1,complete genome"		34450	34450	1
NC_006947.1	Karshi virus,complete genome"		10653	10653	1
NC_006998.1	Vaccinia virus,complete genome"		194711	194711	1
NC_007013.1	Small anellovirus 1,complete genome"		2249	2249	1
NC_007014.1	Small anellovirus 2,complete genome"		2635	2635	1
NC_007018.1	Human parvovirus 4 G1,complete genome"		5268	5268	1
NC_006383.2	Peste-des-petits-ruminants virus,complete genome"		15948	15948	1
NC_007360.1	Influenza A virus (A/Goose/Guangdong/1/96(H5N1)) segment 5,complete sequence"		13590	1565	0.115158
NC_002208.1	Influenza B virus RNA 5,complete sequence"		14452	1841	0.127387
NC_001472.1	Human enterovirus B,complete genome"		7389	7389	1
NC_007454.1	J-virus,complete genome"		18954	18954	1
NC_007455.1	Human bocavirus,complete genome"		5299	5299	1
NC_007605.1	Human herpesvirus 4 complete wild type genome		171823	170743	0.993714
NC_007611.1	Simian virus 12,complete genome"		5230	5230	1
NC_007620.1	Menangle virus,complete genome"		15516	15516	1
NC_007652.1	Avian metapneumovirus		14071	14071	1
NC_001477.1	Dengue virus 1,complete genome"		10735	10735	1
NC_006577.2	Human coronavirus HKU1,complete genome"		29926	29926	1
NC_007732.1	Porcine hemagglutinating encephalomyelitis virus,complete genome"		30480	30480	1
NC_007803.1	Beilong virus,complete genome"		19212	19212	1
NC_007922.1	Crow polyomavirus,complete genome"		5079	5079	1
NC_007923.1	Finch polyomavirus,complete genome"		5278	5278	1
NC_001959.2	Norwalk virus,complete genome"		7654	7654	1
NC_008188.1	Human papillomavirus type 103,complete genome"		7263	7263	1
NC_001479.1	Encephalomyocarditis virus,complete genome"		7835	7835	1
NC_008189.1	Human papillomavirus type 101,complete genome"		7259	7259	1
NC_001401.2	Adeno-associated virus - 2,complete genome"		4679	4679	1
NC_008315.1	Bat coronavirus (BtCoV/133/2005),complete genome"		30307	30307	1
NC_008719.1	Sepik virus,complete genome"		10793	10793	1
NC_008718.1	Entebbe bat virus,complete genome"		10510	10510	1
NC_008724.1	Acanthocystis turfacea Chlorella virus 1,complete genome"		288000	287520	0.998333
NC_007580.2	St. Louis encephalitis virus,complete genome"		10940	10820	0.989031
NC_009020.1	Bat coronavirus HKU5-1,complete genome"		30482	30362	0.996063
NC_009225.1	Torque teno midi virus 1,complete genome"		3245	3245	1
NC_001488.1	Human T-lymphotropic virus 2,complete genome"		8952	8952	1
NC_009238.1	KI polyomavirus Stockholm 60,complete genome"		5040	5040	1
NC_009333.1	Human herpesvirus 8,complete genome"		137969	137369	0.995651
NC_003976.2	Ljungan virus,complete genome"		7590	7590	1
NC_009489.1	Mapuera virus,complete genome"		15486	15486	1
NC_009527.1	European bat lyssavirus 1,complete genome"		11966	11966	1
NC_009528.1	European bat lyssavirus 2,complete genome"		11930	11930	1
NC_009539.1	WU Polyomavirus,complete genome"		5229	5229	1
NC_009640.1	Porcine rubulavirus,complete genome"		15180	15180	1
NC_009657.1	Scotophilus bat coronavirus 512,complete genome"		28203	28203	1
NC_001489.1	Hepatitis A virus,complete genome"		7478	7478	1
NC_009825.1	Hepatitis C virus genotype 4,genome"		9355	9235	0.987173
NC_009826.1	Hepatitis C virus genotype 5,genome"		9343	9343	1
NC_009823.1	Hepatitis C virus genotype 2,complete genome"		9711	9711	1
NC_009827.1	Hepatitis C virus genotype 6,complete genome"		9628	9628	1
NC_009824.1	Hepatitis C virus genotype 3,genome"		9456	9456	1
NC_001608.3	Marburg marburgvirus isolate Marburg virus/H.sapiens-tc/KEN/1980/Mt. Elgon-Musoke,complete genome"		19111	19111	1
NC_001474.2	Dengue virus 2,complete genome"		10723	10723	1
NC_009951.1	Squirrel monkey polyomavirus,complete genome"		5075	5075	1
NC_001490.1	Human rhinovirus 14,complete genome"		7212	7212	1
NC_009988.1	Bat coronavirus HKU2,complete genome"		27165	27165	1
NC_001475.2	Dengue virus 3,complete genome"		10707	10707	1
NC_010248.1	Oliveros virus segment S,complete sequence"		10719	3535	0.329788
NC_010247.1	Amapari virus segment S,complete sequence"		10387	3341	0.321652
NC_008604.2	Culex flavivirus,complete genome"		10837	10837	1
NC_010329.1	Human papillomavirus type 88,complete genome"		7326	7326	1
NC_010436.1	Bat coronavirus 1B,complete genome"		28476	28476	1
NC_001498.1	Measles virus,complete genome"		15894	15894	1
NC_010437.1	Bat coronavirus 1A,complete genome"		28326	28326	1
NC_010438.1	Bat coronavirus HKU8,complete genome"		28773	28773	1
NC_009448.2	Saffold virus,complete genome"		8115	8115	1
NC_010702.1	Tamiami virus segment L,complete sequence"		10674	7141	0.669009
NC_010757.1	Flexal virus segment S,complete sequence"		10448	3410	0.326378
NC_010758.1	Latino virus segment S,complete sequence"		10648	3474	0.326258
NC_001512.1	O'nyong-nyong virus,complete genome"		11835	11835	1
NC_010746.1	Mycoreovirus 1 segment 4,complete sequence"		23433	2269	0.0968293
NC_010810.1	Human TMEV-like cardiovirus,complete genome"		7961	7961	1
NC_010820.1	Simian foamy virus 3,complete genome"		13111	13111	1
NC_010819.1	Macaque simian foamy virus,complete genome"		12972	12972	1
NC_010956.1	Human adenovirus D,complete genome"		35083	35083	1
NC_011203.1	Human adenovirus B1,complete genome"		35343	35343	1
NC_011310.1	Myotis polyomavirus VM-2008,complete genome"		5081	5081	1
NC_011400.1	Astrovirus MLB1,complete genome"		6171	6171	1
NC_011546.1	Simian T-cell lymphotropic virus 6,complete genome"		8913	8913	1
NC_011829.1	Porcine kobuvirus swine/S-1-HUN/2007/Hungary,complete genome"		8210	8210	1
NC_001531.1	Human papillomavirus - 5,complete genome"		7746	7746	1
NC_011800.1	Human T-lymphotropic virus 4,complete genome"		8791	8791	1
NC_012042.1	Human bocavirus 2c PK isolate PK-5510,complete genome"		5196	5076	0.976905
NC_001664.2	Human herpesvirus 6A,complete genome"		158880	157200	0.989426
NC_012126.1	California sea lion anellovirus,complete genome"		2140	2140	1
NC_012213.1	Human papillomavirus type 108,complete genome"		7149	7149	1
NC_012437.1	Duck astrovirus C-NGB,complete genome"		7722	7722	1
NC_012485.1	Human papillomavirus type 109,complete genome"		7346	7346	1
NC_012486.1	Human papillomavirus type 112,complete genome"		7227	7227	1
NC_012532.1	Zika virus,complete genome"		10794	10794	1
NC_012533.1	Kedougou virus,complete genome"		10723	10723	1
NC_001538.1	BK polyomavirus,complete genome"		5153	5153	1
NC_012534.1	Bagaza virus,complete genome"		10941	10941	1
NC_012564.1	Human bocavirus 3,complete genome"		5242	5242	1
NC_012671.1	Quang Binh virus,complete genome"		10865	10865	1
NC_012735.1	Wesselsbron virus,complete genome"		10814	10814	1
NC_012776.1	Lujo virus segment S,complete genome"		10352	3189	0.308056
NC_012798.1	Human cosavirus E1,complete genome"		6580	6580	1
NC_012801.1	Human cosavirus B1,complete genome"		7205	7085	0.983345
NC_012802.1	Human cosavirus D1,complete genome"		7215	7215	1
NC_012950.1	Human enteric coronavirus strain 4408,complete genome"		30953	25553	0.825542
NC_012959.1	Human adenovirus 54,complete genome"		34920	34920	1
NC_001348.1	Human herpesvirus 3,complete genome"		124884	124764	0.999039
NC_001542.1	Rabies virus,complete genome"		11932	11932	1
NC_012932.1	Aedes flavivirus genomic RNA,complete genome		11064	11064	1
NC_013035.1	Human papillomavirus 116,complete genome"		7184	7184	1
NC_013057.1	Morogoro virus segment S,complete genome"		10590	3383	0.319452
NC_009026.2	Bussuquara virus,complete genome"		10815	10815	1
NC_013439.1	Orangutan polyomavirus,complete genome"		5168	5168	1
NC_013796.1	California sea lion polyomavirus 1,complete genome"		5112	5112	1
NC_012729.2	Human bocavirus 4 NI strain HBoV4-NI-385,complete genome"		5104	5104	1
NC_009029.2	Kokobera virus,complete genome"		10874	10874	1
NC_001549.1	Simian immunodeficiency virus,complete genome"		9623	9623	1
NC_009028.2	Ilheus virus,complete genome"		10755	10755	1
NC_014072.1	Torque teno felis virus,complete genome"		2064	2064	1
NC_014073.1	Torque teno virus 28,complete genome"		3629	3629	1
NC_014068.1	Torque teno mini virus 8,complete genome"		2910	2910	1
NC_014074.1	Torque teno virus 27,complete genome"		3729	3729	1
NC_014075.1	Torque teno virus 12,complete genome"		3759	3759	1
NC_014076.1	Torque teno virus 10,complete genome"		3770	3770	1
NC_014069.1	Torque teno virus 4,complete genome"		3690	3690	1
NC_014070.1	Torque teno sus virus 1,complete genome"		2878	2878	1
NC_014071.1	Torque teno canis virus,complete genome"		2797	2797	1
NC_001550.1	Mason-Pfizer monkey virus,complete genome"		8557	8437	0.985976
NC_014077.1	Torque teno virus 14,complete genome"		3899	3899	1
NC_014078.1	Torque teno virus 19,complete genome"		3808	3208	0.842437
NC_014079.1	Torque teno virus 26,complete genome"		3798	3798	1
NC_014080.1	Torque teno virus 7,complete genome"		3736	3736	1
NC_014081.1	Torque teno virus 3,complete genome"		3748	3748	1
NC_014082.1	Torque teno mini virus 7,complete genome"		2880	2760	0.958333
NC_014083.1	Torque teno virus 25,complete genome"		3763	3763	1
NC_014084.1	Torque teno virus 8,complete genome"		3790	3790	1
NC_014085.1	Torque teno tamarin virus,complete genome"		3371	3371	1
NC_014086.1	Torque teno mini virus 2,complete genome"		2640	2640	1
NC_001552.1	Sendai virus,complete genome"		15384	15384	1
NC_014087.1	Torque teno douroucouli virus,complete genome"		3718	3718	1
NC_014088.1	Torque teno mini virus 3,complete genome"		2760	2760	1
NC_014089.1	Torque teno mini virus 5,complete genome"		2908	2908	1
NC_014090.1	Torque teno mini virus 4,complete genome"		2785	2785	1
NC_014091.1	Torque teno virus 16,complete genome"		3818	3818	1
NC_014093.1	Torque teno midi virus 2,complete genome"		3253	3253	1
NC_014094.1	Torque teno virus 6,complete genome"		3705	3705	1
NC_014095.1	Torque teno mini virus 6,complete genome"		2897	2897	1
NC_014096.1	Torque teno virus 15,complete genome"		3787	3787	1
NC_014097.1	Torque teno mini virus 1,complete genome"		2856	2856	1
NC_001560.1	Vesicular stomatitis Indiana virus,complete genome"		11161	11161	1
NC_014185.1	Human papillomavirus 121,complete genome"		7342	7342	1
NC_014372.1	Tai Forest ebolavirus isolate Tai Forest virus/H.sapiens-tc/CIV/1994/Pauleoula-CI,complete genome"		18935	18935	1
NC_014361.1	Trichodysplasia spinulosa-associated polyomavirus,complete genome"		5232	5232	1
NC_014373.1	Bundibugyo ebolavirus isolate Bundibugyo virus/H.sapiens-tc/UGA/2007/Butalya-811250,complete genome"		18940	18940	1
NC_009424.4	Woolly monkey sarcoma virus,complete genome"		5159	4079	0.790657
NC_014407.1	Human polyomavirus 7,complete genome"		4952	4952	1
NC_014406.1	Human polyomavirus 6,complete genome"		4926	4926	1
NC_014468.1	Bat adeno-associated virus YNM,complete genome"		4286	4286	1
NC_014469.1	Gammapapillomavirus HPV127,complete genome"		7181	7181	1
NC_001564.1	Cell fusing agent virus,complete genome"		10695	10695	1
NC_014470.1	Bat coronavirus BM48-31/BGR/2008,complete genome"		29276	29276	1
NC_014474.1	Simian retrovirus 4,complete genome"		8126	8126	1
NC_001526.2	Human papillomavirus type 16,complete genome"		7905	7905	1
NC_014480.2	Torque teno virus 2,complete genome"		3322	3322	1
NC_014092.2	Torque teno sus virus k2 isolate 2p,complete genome"		2520	2520	1
NC_014743.1	Chimpanzee polyomavirus,complete genome"		5086	5086	1
NC_004764.2	Budgerigar fledgling disease virus - 1,complete genome"		4981	4981	1
NC_014929.1	Cyclovirus bat/USA/2009,complete genome"		1703	1703	1
NC_014956.1	Human papillomavirus type 134,complete genome"		7309	7309	1
NC_002031.1	Yellow fever virus,complete genome"		10862	10862	1
NC_014955.1	Human papillomavirus type 132,complete genome"		7125	7125	1
NC_014954.1	Human papillomavirus type 131,complete genome"		7182	7182	1
NC_014953.1	Human papillomavirus type 129,complete genome"		7219	7219	1
NC_014952.1	Human papillomavirus type 128,complete genome"		7259	7259	1
NC_015212.1	Seal anellovirus TFFN/USA/2006,complete genome"		2164	2164	1
NC_015150.1	Human polyomavirus 9,complete genome"		5026	5026	1
NC_015225.1	Simian adenovirus 49,complete genome"		35499	35499	1
NC_001576.1	Human papillomavirus type 10,complete genome"		7919	7919	1
NC_015521.1	Cutthroat trout virus,complete genome"		7310	7310	1
NC_001545.2	Rubella virus,complete genome"		9762	9762	1
NC_015691.1	Macaca fascicularis papillomavirus type 2,complete genome"		7632	7632	1
NC_015692.1	Colobus guereza papillomavirus type 2,complete genome"		7686	7686	1
NC_015783.1	Torque teno virus,complete genome"		3725	3605	0.967785
NC_015934.1	Bat picornavirus 3,complete genome"		7749	7749	1
NC_015940.1	Bat picornavirus 1,complete genome"		7753	7753	1
NC_015941.1	Bat picornavirus 2,complete genome"		7693	7693	1
NC_015932.1	Bat adenovirus 2,complete genome"		31616	31616	1
NC_015935.1	Mouse astrovirus M-52/USA/2008,complete genome"		6543	6543	1
NC_001583.1	Human papillomavirus type 26,complete genome"		7855	7855	1
NC_016144.1	Lloviu cuevavirus isolate Lloviu virus/M.schreibersii-wt/ESP/2003/Asturias-Bat86,complete genome"		18927	18927	1
NC_000883.2	Human parvovirus B19,complete genome"		5596	5596	1
NC_016154.1	Cynomolgus macaque cytomegalovirus strain Ottawa,complete genome"		218041	218041	1
NC_016157.1	Human papillomavirus type 126,complete genome"		7326	7326	1
NC_016744.1	Eidolon helvum parvovirus 1,complete genome"		5065	4945	0.976308
NC_016895.1	Bat adenovirus TJM,complete genome"		31681	31681	1
NC_016896.1	Astrovirus wild boar/WBAstV-1/2011/HUN,complete genome"		6707	6707	1
NC_016155.1	Astrovirus MLB2,complete genome"		6119	6119	1
NC_001586.1	Human papillomavirus type 32,complete genome"		7961	7961	1
NC_016997.1	Donggang virus,complete genome"		10791	10791	1
NC_015843.2	Tembusu virus strain JS804,complete genome"		10990	10990	1
NC_017936.1	Bat sapovirus TLC58/HK,complete genome"		7696	7696	1
NC_017937.1	Nariva virus,complete genome"		15276	15276	1
NC_017982.1	Equine polyomavirus,complete genome"		4987	4987	1
NC_017993.1	Human papillomavirus type 135,complete genome"		7293	7293	1
NC_017994.1	Human papillomavirus type 136,complete genome"		7319	7319	1
NC_017995.1	Human papillomavirus type 137,complete genome"		7236	7236	1
NC_017996.1	Human papillomavirus type 140,complete genome"		7341	7341	1
NC_017997.1	Human papillomavirus type 144,complete genome"		7271	7271	1
NC_001354.1	Human papillomavirus type 41,complete genome"		7614	7614	1
NC_001587.1	Human papillomavirus type 34,complete genome"		7723	7603	0.984462
NC_017086.1	Chaoyang virus,complete genome"		10733	10733	1
NC_017085.1	Canary polyomavirus,complete genome"		5421	5421	1
NC_018382.1	Bat hepevirus,complete genome"		6796	6796	1
NC_018481.1	CAS virus segment S,complete genome"		10180	3368	0.330845
NC_018482.1	Golden Gate virus segment L,complete genome"		10404	6922	0.665321
NC_018629.1	Ikoma lyssavirus,complete genome"		11902	11902	1
NC_018669.1	Astrovirus VA2,complete genome"		6531	6531	1
NC_018702.1	Murine astrovirus,complete genome"		6838	6838	1
NC_018871.1	Rousettus bat coronavirus HKU10,complete genome"		28494	28494	1
NC_019023.1	Human papillomavirus type 166 isolate KC9,complete genome"		7212	7212	1
NC_019026.1	Astrovirus VA3 isolate VA3/human/Vellore/28054/2005,complete genome"		6581	6581	1
NC_001593.1	Human papillomavirus type 53,complete genome"		7856	7856	1
NC_019027.1	Astrovirus VA4 isolate VA4/human/Nepal/s5363,complete genome"		6518	6518	1
NC_019028.1	Astrovirus MLB3 isolate MLB3/human/Vellore/26564/2004,complete genome"		6124	6124	1
NC_019494.1	Porcine astrovirus 3 isolate US-MO123,complete genome"		6460	6460	1
NC_019531.1	Avian paramyxovirus 4 strain APMV-4/duck/Delaware/549227/2010,complete genome"		15048	15048	1
NC_019844.1	Vervet monkey polyomavirus 1 DNA,complete genome		5157	5157	1
NC_019850.1	Piliocolobus rufomitratus polyomavirus 1,complete genome"		5140	5140	1
NC_019851.1	Macaca fascicularis polyomavirus 1,complete genome"		5087	5087	1
NC_019853.1	Ateles paniscus polyomavirus 1,complete genome"		5273	5273	1
NC_019855.1	Pan troglodytes verus polyomavirus 3,complete genome"		5333	5333	1
NC_019856.1	Pan troglodytes verus polyomavirus 4,complete genome"		5349	5349	1
NC_001595.1	Human papillomavirus type 7,complete genome"		8027	8027	1
NC_019857.1	Pan troglodytes verus polyomavirus 5,complete genome"		4994	4994	1
NC_019858.1	Pan troglodytes schweinfurthii polyomavirus 2,complete genome"		4970	4970	1
NC_020065.1	Chaerephon polyomavirus 1 isolate KY397,complete genome"		4899	4899	1
NC_020066.1	Otomops polyomavirus 2 isolate KY156,complete genome"		4914	4914	1
NC_020067.1	Cardioderma polyomavirus isolate KY336,complete genome"		5372	5372	1
NC_020068.1	Eidolon polyomavirus 1 isolate KY270,complete genome"		5294	5294	1
NC_020069.1	Miniopterus polyomavirus isolate KY369,complete genome"		5213	5213	1
NC_020070.1	Pteronotus polyomavirus isolate GTM203,complete genome"		5136	5136	1
NC_020071.1	Otomops polyomavirus 1 isolate KY157,complete genome"		5176	5176	1
JX463184.1	STL polyomavirus strain WD972,complete genome"		4775	4775	1
NC_001596.1	Human papillomavirus type 9,complete genome"		7434	7434	1
NC_020106.1	STL polyomavirus strain MA138,complete genome"		4776	4776	1
NC_015630.1	Human gyrovirus type 1,complete genome"		2315	2315	1
NC_020485.1	Simian adenovirus 20 strain ATCC VR-541,complete genome"		34302	34302	1
NC_020498.1	TTV-like mini virus isolate TTMV_LY1,complete genome"		2912	2912	1
NC_020805.1	Chandipura virus isolate CIN 0451,complete genome"		11120	11120	1
NC_020807.1	Lagos bat virus isolate 0406SEN,complete genome"		12016	12016	1
NC_020808.1	Aravan virus,complete genome"		11918	11918	1
NC_020809.1	Irkut virus,complete genome"		11980	11980	1
NC_020810.1	Duvenhage virus isolate 86132SA,complete genome"		11976	11856	0.98998
NC_020881.1	Bat hepatitis virus isolate 776,complete genome"		3230	3230	1
NC_001607.1	Borna disease virus,complete genome"		8910	8910	1
NC_020890.1	Human polyomavirus 12 strain hu1403,complete genome"		5033	5033	1
NC_021069.1	Mosquito flavivirus isolate LSFlaviV-A20-09,complete genome"		10865	10385	0.955821
NC_021153.1	Rodent hepacivirus isolate RHV-339,complete genome"		8879	8879	1
NC_021168.1	Simian adenovirus C isolate BaAdV-2,complete genome"		34391	34391	1
NC_020487.1	Titi monkey adenovirus ECC-2011,complete genome"		36838	36838	1
NC_021206.1	Bat circovirus isolate XOR7,complete genome"		1798	1798	1
NC_021483.1	Human papillomavirus type 154 isolate PV77,complete genome"		7286	7286	1
NC_021568.1	Human cyclovirus VS5700009,complete genome"		1832	1832	1
NC_001611.1	Variola virus,complete genome"		185578	185338	0.998707
NC_021928.1	Human parainfluenza virus 4a viral cRNA,complete genome		17052	17052	1
NC_001906.3	Hendra virus,complete genome"		18234	18234	1
NC_022095.1	Human papillomavirus type 179 complete genome,isolate SIBX16"		7228	7228	1
NC_004763.2	African green monkey polyomavirus,complete genome"		5270	5270	1
NC_022103.1	Bat coronavirus CDPHE15/USA/2006,complete genome"		28035	28035	1
NC_022249.1	Feline astrovirus 2 strain 1637F,complete genome"		6795	6795	1
NC_022266.1	Simian adenovirus 18,complete genome"		31967	31967	1
NC_019854.2	Cebus albifrons polyomavirus 1,complete genome"		5013	5013	1
NC_001612.1	Human enterovirus A,complete genome"		7413	7413	1
NC_022519.1	African elephant polyomavirus 1,complete genome"		5722	5722	1
NC_022631.1	Razdan virus strain LEIV-Arm2741 segment M,complete sequence"		11470	3303	0.287969
NC_022755.1	American bat vesiculovirus TFFN-2013 isolate liver2008,complete genome"		10692	10212	0.955107
NC_022892.1	Human papillomavirus type 167 isolate KC10,complete genome"		7228	7228	1
NC_018705.3	Ntaya virus isolate IPDIA,complete genome"		10943	10943	1
NC_023008.1	Butcherbird polyomavirus isolate AWH19840,complete genome"		5084	5084	1
NC_023629.1	Bovine astrovirus B76/HK,complete genome"		6253	6253	1
NC_023630.1	Bovine astrovirus B76-2/HK,complete genome"		6301	6301	1
NC_023631.1	Bovine astrovirus B18/HK,complete genome"		6300	6300	1
NC_001617.1	Human rhinovirus 89,complete genome"		7152	7152	1
NC_023632.1	Bovine astrovirus B170/HK,complete genome"		6317	6317	1
NC_023635.1	Arumowot virus segment L,complete sequence"		12262	6376	0.51998
NC_023636.1	Porcine astrovirus 5 isolate AstV5-US-IA122,complete genome"		6500	6500	1
NC_023674.1	Porcine astrovirus 2 strain 43/USA,complete genome"		6318	6318	1
NC_023675.1	Porcine astrovirus 4 strain 35/USA,complete genome"		6600	6480	0.981818
NC_023874.1	Human cyclovirus strain 7078A,complete genome"		1790	1790	1
NC_023891.1	Human papillomavirus type 178,complete genome"		7314	7314	1
NC_023984.1	Human cosavirus isolate Cosavirus_Amsterdam_1994,complete genome"		7802	7802	1
NC_024075.1	Cat Que Virus strain VN04-2108 nucleoprotein gene,complete cds"		12390	983	0.0793382
NC_001669.1	Simian virus 40,complete genome"		5243	5243	1
NC_024296.1	Avian bornavirus isolate VS-4424 nucleoprotein (N),X protein (X)		8914	8914	1
NC_024297.1	Bovine astrovirus strain BAstV-GX7/CHN/2014,complete genome"		6233	6233	1
NC_024306.1	Fruit bat alphaherpesvirus 1 DNA,complete genome"		149459	149339	0.999197
NC_024377.1	Simian pegivirus isolate SPgVkrc_RC08 polyprotein precursor,complete cds"		9525	9525	1
NC_024443.1	Roundleaf bat hepatitis B virus isolate RBHBV/GB09-256/Hip_rub/GAB/2009,complete genome"		3368	3368	1
NC_024444.1	Horseshoe bat hepatitis B virus isolate HBHBV/GB09-403/Rhi_alc/GAB/2009,complete genome"		3377	3377	1
NC_024445.1	Tent-making bat hepatitis B virus isolate TBHBV/Pan372/Uro_bil/PAN/2010,complete genome"		3149	3149	1
NC_021707.2	Cyclovirus VN isolate hcf1,complete genome"		1855	1855	1
NC_024472.1	Human astrovirus BF34,complete genome"		6577	6577	1
NC_024496.1	Heartland virus isolate Patient1 segment S,complete sequence"		11567	1772	0.153194
NC_001355.1	Human papillomavirus type 6b,complete genome"		7902	7902	1
NC_001672.1	Tick-borne encephalitis virus,complete genome"		11141	11141	1
NC_024498.1	Bovine astrovirus CH13,complete genome"		6530	6530	1
LK931491.1	Sphinx1.76-related DNA,replication competent episomal DNA MSBI1.176"		1766	1766	1
LK931492.1	Sphinx1.76-related DNA,replication competent episomal DNA MSBI2.176"		1766	1766	1
NC_024689.1	HCBI8.215 virus complete sequence		2152	2032	0.944238
NC_024690.1	HCBI9.212 virus complete sequence		2121	2121	1
NC_024691.1	MSSI2.225 virus complete sequence		2259	2259	1
NC_024694.1	Human circovirus VS6600022,complete genome"		2836	2836	1
NC_024701.1	Feline astrovirus D1 isolate FAstV-D1,complete genome"		6598	6598	1
NC_024778.1	Reptile bornavirus 1 strain 251327,complete genome"		8884	8884	1
NC_024890.1	Seal anellovirus 3,complete genome"		2169	2169	1
NC_001690.1	Human papillomavirus type 48,complete genome"		7100	7100	1
NC_024891.1	Seal anellovirus 2,complete genome"		2149	2149	1
NC_024908.1	Torque teno Tadarida brasiliensis virus,complete genome"		2367	2367	1
NC_025217.1	Bat Hp-betacoronavirus/Zhejiang2013,complete genome"		31491	31491	1
NC_025251.1	Bokeloh bat lyssavirus isolate 21961,complete genome"		11900	11900	1
NC_025256.1	Bat Paramyxovirus Eid_hel/GH-M74a/GHA/2009,complete genome"		18530	18530	1
NC_025341.1	Fikirini bat rhabdovirus isolate KEN352,complete genome"		11139	11139	1
NC_025346.1	Rabbit astrovirus TN/2208/2010,complete genome"		7353	7353	1
NC_025365.1	Shimoni bat virus,complete genome"		12045	12045	1
NC_025370.1	Pan troglodytes verus polyomavirus 2a isolate 6512,complete genome"		5309	5309	1
NC_025377.1	West Caucasian bat virus,complete genome"		12278	12278	1
NC_001691.1	Human papillomavirus type 50,complete genome"		7184	7184	1
NC_025403.1	Achimota virus 1,complete genome"		15624	15624	1
NC_025404.1	Achimota virus 2,complete genome"		15504	15504	1
NC_025409.1	Astrovirus SG,complete genome"		6584	6584	1
NC_001659.2	African swine fever virus strain BA71V,complete genome"		170101	170101	1
NC_003092.2	Simian hemorrhagic fever virus,complete genome"		15717	14997	0.95419
NC_025678.1	Simian adenovirus DM-2014 isolate 23336,complete genome"		32661	32541	0.996326
NC_001515.2	Murine polyomavirus strain BG,complete genome"		5307	5307	1
NC_001663.2	Hamster polyomavirus isolate Berlin-Buch,complete genome"		5372	5372	1
NC_010277.2	Merkel cell polyomavirus isolate R17b,complete genome"		5387	5387	1
GQ466044.1	Human herpesvirus 5 strain 3301,complete genome"		235703	235583	0.999491
NC_001693.1	Human papillomavirus type 60,complete genome"		7313	7313	1
GQ221973.1	Human herpesvirus 5 strain HAN13,complete genome"		236219	236219	1
GQ221974.1	Human herpesvirus 5 strain 3157,complete genome"		235154	235154	1
KP745728.1	Human herpesvirus 5 strain BE/4/2010,complete genome"		236428	236428	1
KU681082.3	Zika virus isolate Zika virus/H.sapiens-tc/PHL/2012/CPC-0740,complete genome"		10807	10807	1
NC_001699.1	JC polyomavirus,complete genome"		5130	5130	1
NC_001710.1	GB virus C/Hepatitis G virus,complete genome"		9360	9360	1
NC_001722.1	Human immunodeficiency virus 2,complete genome"		10359	10359	1
NC_001729.1	Adeno-associated virus - 3,complete genome"		4726	4726	1
NC_001781.1	Human respiratory syncytial virus,complete genome"		15225	15225	1
NC_001786.1	Barmah Forest virus,complete genome"		11488	11248	0.979109
NC_001358.1	Parvovirus H1,complete genome"		5176	5176	1
NC_001798.1	Human herpesvirus 2,complete genome"		154746	153906	0.994572
NC_001802.1	Human immunodeficiency virus 1,complete genome"		9181	9181	1
NC_001803.1	Respiratory syncytial virus,complete genome"		15191	15191	1
NC_001806.1	Human herpesvirus 1,complete genome"		152261	150600	0.989091
NC_001809.1	Louping ill virus,complete genome"		10871	10871	1
NC_001815.1	Simian T-lymphotropic virus 2,complete genome"		8855	8735	0.986448
NC_001829.1	Adeno-associated virus - 4,complete genome"		4767	4767	1
NC_001897.1	Human parechovirus,genome"		7348	7348	1
NC_001918.1	Aichi virus,complete genome"		8251	8251	1
NC_001921.1	Canine distemper virus,complete genome"		15690	15690	1
NC_001364.1	Simian foamy virus,complete genome"		13246	13246	1
NC_001943.1	Human astrovirus,complete genome"		6813	6813	1
NC_001989.1	Bovine respiratory syncytial virus,complete genome"		15140	15140	1
NC_002077.1	Adeno-associated virus - 1,complete genome"		4718	4718	1
NC_000858.1	Simian T-lymphotropic virus 1,complete genome"		9028	9028	1
NC_000898.1	Human herpesvirus 6B,complete genome"		162114	159960	0.986713
NC_000940.1	Porcine enteric sapovirus,complete genome"		7320	7320	1
NC_000943.1	Murray Valley encephalitis virus,complete genome"		11014	11014	1
NC_002161.1	Bovine parainfluenza virus 3,complete genome"		15456	15456	1
NC_002195.1	Torque teno mini virus 9,complete genome"		2760	2760	1
NC_001405.1	Human adenovirus C,complete genome"		35937	35937	1
NC_002199.1	Tupaia paramyxovirus,complete genome"		17904	17904	1
NC_002470.1	Turkey astrovirus,complete genome"		6960	6480	0.931034
NC_002200.1	Mumps virus,complete genome"		15384	15384	1
NC_001544.1	Ross River virus,complete genome"		11657	9497	0.814704
NC_002549.1	Zaire ebolavirus isolate Ebola virus/H.sapiens-tc/COD/1976/Yambuku-Mayinga,complete genome"		18959	18959	1
NC_002551.1	Vesicular exanthema of swine virus,complete genome"		8284	8284	1
NC_001796.2	Human parainfluenza virus 3,complete genome"		15462	15462	1
NC_001563.2	West Nile virus,complete genome"		10962	10962	1
NC_002617.1	Newcastle disease virus B1,complete genome"		15186	15186	1
NC_002640.1	Dengue virus 4,complete genome"		10649	10649	1
NC_001430.1	Human enterovirus D,complete genome"		7390	7030	0.951286
NC_002645.1	Human coronavirus 229E,complete genome"		27317	27317	1
NC_002058.3	Poliovirus,complete genome"		7440	7440	1
NC_002657.1	Classical swine fever virus,complete genome"		12301	12301	1
NC_001653.2	Hepatitis delta virus,complete genome"		1682	1682	1
NC_002728.1	Nipah virus,complete genome"		18246	18246	1
NC_003043.1	Avian paramyxovirus 6,complete genome"		16236	16236	1
NC_003243.1	Australian bat lyssavirus,complete genome"		11822	11822	1
NC_003310.1	Monkeypox virus Zaire-96-I-16,complete genome"		196858	196018	0.995733
NC_003323.1	Simian T-lymphotropic virus 3,complete genome"		8918	8678	0.973088
NC_003389.1	Swinepox virus,complete genome"		146454	146454	1
A06324_1	Hpv18 genes for E6, E7, and E1		1750	1750	1
NC_004065.1	Murid herpesvirus 1		230278	4407	0.0191377
KX545358_1	Human papillomavirus 74 isolate NGSk271-74 E6 protein (E6) gene, complete cds; and E7 protein (E7) gene, partial cds		526	526	1
KX545361_1	Human papillomavirus 86 isolate NGSk277-86 E6 protein (E6) gene, complete cds; and E7 protein (E7) gene, partial cds		507	507	1
KX545364_1	Human papillomavirus 43 isolate NGSk282-43 E6 protein (E6) gene, complete cds; and E7 protein (E7) gene, partial cds		513	513	1
KX545366_1	Human papillomavirus 66 isolate NGSk294-66 E6 protein (E6) gene, complete cds; and E7 protein (E7) gene, partial cds		558	558	1
KY565593_1	Human papillomavirus 35 isolate 363_RJ E6 and E7 genes, complete cds		1467	1587	1.0818
KY565603_1	Human papillomavirus 45 isolate 115_RJ E6 gene, complete cds; and E7 gene, partial cds		1449	1569	1.08282
KY565665_1	Human papillomavirus 58 isolate 468_RJ E6 and E7 genes, complete cds		1447	1567	1.08293
KX645743_1	Human papillomavirus 56 isolate 56SE-02 E6 and E7 genes, complete cds		1217	1217	1
KX645765_1	Human papillomavirus 56 isolate 56HL-01 major capsid protein gene, complete cds		1605	1605	1
MF588762_1	Gammapapillomavirus 8 isolate iGamma08_m090c214 L2 (L2) and L1 (L1) genes, partial cds		1752	1752	1
NC_004180_1	Colorado tick fever virus segment 9		1884	1884	1
MF588765_1	Gammapapillomavirus 11 isolate iGamma11_w18c64 L2 (L2) and L1 (L1) genes, partial cds		1863	1863	1
MF588778_1	Gammapapillomavirus 19 isolate iGamma19_m815c67 L1 (L1) and E6 (E6) genes, partial cds		1670	1670	1
MF588781_1	Gammapapillomavirus 19 isolate iGamma19_w34c142b E7 (E7) gene, complete cds		2056	2056	1
MG921179_1	Human papillomavirus type 198 isolate SE22 major capsid protein (L1) gene, complete cds		1533	1533	1
NC_004217_1	Banna virus strain JKT-6423 segment 2		3048	3048	1
NC_004212_1	Kadipiro virus chromosome segment 2		3035	3035	1
NC_004296_1	Lassa virus segment S		3402	3402	1
NC_003467_2	Andes virus segment M		3671	3671	1
NC_004906_1	Influenza A virus (A/Hong Kong/1073/99(H9N2)) segment 8		890	890	1
NC_004908_1	Influenza A virus ha gene for Hemagglutinin, genomic RNA, strain A/Hong Kong/1073/99(H9N2)		1714	1714	1
NC_004909_1	Influenza A virus na gene for neuraminidase, genomic RNA, strain A/Hong Kong/1073/99(H9N2)		1418	1418	1
NC_005220_1	Uukuniemi virus chromosome segment M		3120	3229	1.03494
A09292_1	Human papillomavirus type 1a L1 gene		1527	1527	1
NC_005223_1	Puumala virus segment M		3480	3682	1.05805
NC_005215_1	Sin Nombre virus segment M		3696	3696	1
NC_005228_1	Tula virus segment M		3694	3694	1
NC_005775_1	Oropouche virus segment M		4320	4385	1.01505
NC_005894_1	Pirital virus segment S		3393	3393	1
NC_006317_1	Sabia virus, complete genome		3366	3366	1
NC_006437_1	Hantavirus Z10 segment M		3616	3616	1
NC_006506_1	Thogoto virus segment 4		1560	1574	1.00897
NC_007026_1	Human picobirnavirus RNA segment 1		2525	2525	1
DQ091857_1	Human papillomavirus type 97 isolate Qv28597 spliced E6 protein and E7 protein genes		624	624	1
L36108_1	Human papillomavirus type 11 proviral capsid protein, 3' end; oncogene protein		1080	1080	1
NC_007364_1	Influenza A virus (A/goose/Guangdong/1/1996(H5N1)) segment 8, complete sequence		865	865	1
NC_007357_1	Influenza A virus (A/Goose/Guangdong/1/96(H5N1)) polymerase (PB2) gene, complete cds		2341	2341	1
NC_007358_1	Influenza A virus (A/goose/Guangdong/1/1996(H5N1)) polymerase (PB1) and PB1-F2 protein (PB1-F2) genes		2341	2341	1
NC_007359_1	Influenza A virus (A/goose/Guangdong/1/1996(H5N1)) polymerase (PA) and PA-X protein (PA-X) genes		2233	2233	1
NC_007362_1	Influenza A virus (A/goose/Guangdong/1/1996(H5N1)) hemagglutinin (HA) gene		1760	1760	1
NC_007363_1	Influenza A virus (A/goose/Guangdong/1/1996(H5N1)) segment 7		1027	1027	1
NC_007374_1	Influenza A virus (A/Korea/426/1968(H2N2)) segment 4		1773	1773	1
NC_007366_1	Influenza A virus (A/New York/392/2004(H3N2)) segment 4		1762	1762	1
NC_007361_1	Influenza A virus (A/Goose/Guangdong/1/96(H5N1)) neuraminidase (NA) gene		1458	1458	1
NC_005300_2	Crimean-Congo hemorrhagic fever virus segment M		5366	5366	1
X67160_1	Human Papilloma Virus E6 gene for transforming protein		1313	1313	1
NC_007553_1	Adult diarrheal rotavirus strain J19, complete genome		1287	1287	1
NC_007543_1	Rotavirus C segment 6, complete sequence		1950	1860	0.953846
NC_007737_1	Liao ning virus segment 2		3055	3055	1
NC_007903_1	Mobala virus segment S		3380	3380	1
NC_007905_1	Ippy virus segment S		3366	3366	1
NC_009895_1	Akabane virus segment M		4309	4309	1
DJ042838_1	HPV 45 L1		1533	1533	1
NC_010256_1	Bear Canyon virus segment S		3339	3339	1
NC_010254_1	Cupixi virus segment S		3332	3332	1
NC_010253_1	Allpahuayo virus segment S		3343	3343	1
X67161_1	Human Papilloma Virus L1 gene for major capsid protein		1680	1855	1.10417
NC_010562_1	Chapare virus segment S		3357	3357	1
NC_010700_1	Whitewater Arroyo virus segment S		3316	3316	1
NC_010708_1	Thottapalayam virus segment M		3621	3480	0.96106
NC_010701_1	Tamiami virus segment S (small)		3533	3533	1
FM876121_1	Human papillomavirus type 6 L1 gene for major capsid protein, isolate CAC301		1503	1503	1
GQ228066_1	Human papillomavirus type 52 isolate 52		1498	898	0.599466
GQ479012_1	Human papillomavirus type 33 isolate 1 major capsid protein L1 (L1) gene		1500	1500	1
GQ479020_1	Human papillomavirus type 35 isolate 1 major capsid protein L1 (L1) gene		1509	1509	1
GQ487711_1	Human papillomavirus type 51 strain Ma capsid L1 protein (L1) gene		1515	1515	1
GQ288789_1	Human papillomavirus - 81 clone 2L major capsid protein L1 (L1) gene		1599	1599	1
U40822_1	Human papillomavirus type 74 E6 protein (E6), E7 protein (E7), and L1 protein (L1)		3891	3531	0.907479
NC_014396_1	Rift Valley fever virus segment M		3885	3885	1
NC_014527_1	Great Island virus segment 6		1666	1666	1
HQ724330_1	Human papillomavirus - 83 E6 and E7 genes		713	713	1
NC_015373_1	Candiru virus segment M		4326	4206	0.972261
NC_015411_1	Sandfly Sicilian Turkey virus segment M		4403	4283	0.972746
NC_015450_1	Aguacate virus segment M		4185	4185	1
JN104068_1	Human papillomavirus type 39 clone 39L1.A major capsid protein L1 gene		1518	1518	1
JN104073_1	Human papillomavirus type 59 clone 59L1.H major capsid protein L1 gene		1527	1527	1
NC_011509_2	Rotavirus A segment 6		1356	1356	1
NC_016152_1	Luna virus segment S		3377	3377	1
NC_002017_1	Influenza A virus (A/Puerto Rico/8/1934(H1N1)) segment 4		1778	1778	1
JN874416_1	Human papillomavirus type 52 isolate CZ52A105 L1 gene		1590	1590	1
HE793049_1	Human papillomavirus type 40 L1 gene for major capsid protein, isolate A2		1518	1518	1
JQ963486_1	Human papillomavirus type 120 isolate SIBX3-A279 major capture protein L1 (L1) gene		1521	1521	1
HE820129_1	Human papillomavirus type 42 L1 gene for L1 protein		1509	1509	1
NC_018138_1	SFTS virus HB29 segment M		3378	3378	1
HE962401_1	Human papillomavirus type 43 L1 gene for major capsid protein		1512	1512	1
HE963119_1	Human papillomavirus type 44 L1 gene		1503	1503	1
HE963156_1	Human papillomavirus type 55 L1 gene		1506	1506	1
JQ976760_1	Human papillomavirus type 33 isolate S10341 E6 (E6) and E7 (E7) genes		1050	1050	1
NC_018459_1	Aino virus Gn-Gc-NSm gene for M polyprotein, segment M		4335	4335	1
NC_001926_1	Bunyamwera virus M segment		4458	4458	1
NC_018466_1	Sathuperi virus Gn-Gc-NSm gene for M polyprotein, segment M		4330	4200	0.969977
NC_018467_1	Shamonda virus Gn-Gc-NSm gene for M polyprotein, segment M		4314	4314	1
NC_018478_1	Simbu virus Gn-Gc-NSm gene for M polyprotein, segment M		4417	4417	1
NC_018710_1	Lunk virus NKS-1 segment S		3419	3419	1
NC_021544_1	Human rotavirus B strain Bang373 inner capsid protein (VP6) gene		1269	1269	1
NC_021588_1	Rotavirus G chicken/03V0567/DEU/2003 segment 6		1267	1267	1
NC_021635_1	Rotavirus F chicken/03V0568/DEU/2003 segment 6		1314	1314	1
NC_022037_1	Brazoran virus segment S		1560	1672	1.07179
NC_023633_1	Arumowot virus segment M		3848	4088	1.06237
KU721789_1	Human papillomavirus 18 isolate 141960 major capsid protein L1 gene		1707	1707	1
NC_003696_1	Eyach virus segment 1		4349	4349	1
KU721801_1	Human papillomavirus type 53 isolate 1596 major capsid protein L1 gene		1272	1272	1
KU550602_1	Human papillomavirus 58 isolate 58SCL1-01 major capsid protein L1 gene		1575	1575	1
KU163569_1	Human papillomavirus 31 isolate 31LPL01 L1 (L1) gene		1551	1551	1
KU951267_1	Human papillomavirus type 53 isolate 53CN01 oncoprotein E6 (E6) and oncoprotein E7 (E7) genes		785	785	1
KY348861_1	Human papillomavirus 17 isolate 88WLRJ L1 protein gene		1524	1524	1
KX545349_1	Human papillomavirus 31 isolate NGIb128-31 E6 protein (E6) gene, complete cds; and E7 protein (E7) gene		550	550	1
KX545350_1	Human papillomavirus 42 isolate NGIb168-42 E6 protein (E6) gene, complete cds; and E7 protein (E7) gene		525	525	1
KX545353_1	Human papillomavirus 81 isolate NGSk246-81 E6 protein (E6) gene, complete cds; and E7 protein (E7) gene		527	527	1
KX545356_1	Human papillomavirus type 6 isolate NGSk266-6 E6 protein (E6) gene, complete cds; and E7 protein (E7) gene		531	531	1
KX545357_1	Human papillomavirus 44 isolate NGSk270-44 E6 protein (E6) gene, complete cds; and E7 protein (E7) gene		515	515	1
NC_001591.1	Human papillomavirus type 49,complete genome"		8910	7560	0.848485
